# Supplementary material for: Antihyperlipidaemic effect of triterpenic acid-enriched fraction from Cyclocarya paliurus leaves in hyperlipidaemic rats
Source: Pharm Biol. 2017 Jan 31;55(1):712–21. doi: 10.1080/13880209.2016.1267231 (PMC6130609; doi:10.1080/13880209.2016.1267231)
Supplement: Zhiqi_Yin_et_al_Supplemental_content.zip [file IPHB_A_1267231_SM8651.zip]

Archive with 1 entries (1 files):
- Zhiqi Yin et al Supplemental content.pdf
